# Supplementary material for: Targeted Primary and Secondary Preventive Strategies for Depression among Malaysian Pharmacy Students
Source: Int J Environ Res Public Health. 2022 Aug 5;19(15):9629. doi: 10.3390/ijerph19159629 (PMC9367753; doi:10.3390/ijerph19159629)
Supplement: Supplementary file 1 [file ijerph-19-09629-s001.zip]

Archive with 1 entries (1 files):
- ijerph-1768540-supplementary.pdf
